# Supplementary material for: An Increased Dietary Supply of Medium-Chain Fatty Acids during Early Weaning in Rodents Prevents Excessive Fat Accumulation in Adulthood
Source: Nutrients. 2017 Jun 20;9(6):631. doi: 10.3390/nu9060631 (PMC5490610; doi:10.3390/nu9060631)
Supplement: Supplementary file 1 [file nutrients-09-00631-s001.zip]

Archive with 1 entries (1 files):
- nutrients-200574-SUPPLE.pdf
